# Supplementary material for: Exercise-induced arterial hypertension - an independent factor for hypertrophy and a ticking clock for cardiac fatigue or atrial fibrillation in athletes?
Source: F1000Res. 2014 May 12;3:105. [Version 1] doi: 10.12688/f1000research.4001.1 (PMC4118759; doi:10.12688/f1000research.4001.1)
Supplement: Data of exercise-induced arterial hypertension in triathletes — Anthropometry parameters, training habits, echocardiography and spirometry data of 51 healthy male triathletes who completed an Ironman 70.3 or an Ironman full distance race are shown. D = Ironman Distance, LD Long distance / MD = Ironman 70.3, A= Age, G= gender, We = Weight, H = Height, BSA = body surface area, %BF = %body fat, Tts = Training time swim, Tds= Training distance swim, Ttb= Training time bike, Tdb= Training distance bike, Ttr= Training time run, Tdr= Training distance run, Ttt= Total training time, Ts= Triathlon since, sbT= Sport before Triathlon, sbTs= Sport before triathlon since, HRmax= Heart Rate at exertion, HRVAT= Heart rate at ventilator anaerobic threshold, HRRCP= Heart rate at respiratory compensation point, HRLAM= Heart rate at Lactate threshold 4,0mmol/l (Mader), HRLAD= Heart rate at Lactate threshold according to Dickhuth, HRLAI= Heart rate at first nonlinear increase of blood lactate, Abs VO2max= Maximum oxygen uptake L/min, Abs. VO2VAT= Oxygen uptake at ventilatory anaerobic threshold L/min, Abs. VO2RCP= Oxygen uptake at respiratory compensation point L/min, Rel VO2max= Maximum oxygen uptake relative to body weight mlL/min/kg, Rel VO2VAT= Oxygen uptake at ventilator anaerobic threshold relative to body weight mlL/min/kg, Rel VO2RCP= Oxygen uptake at respiratory compensation point relative to body weight mlL/min/kg, %VO2maxAT= Oxygen uptake at ventilator anaerobic threshold as percentage of maximum oxygen uptake, %VO2maxRCP= Oxygen uptake at respiratory compensation point as percentage of maximum oxygen uptake, VEmax= Maximum minute ventilation, O2HFmax= Maximum O2 Pulse, RERmax= Maximum Respiratory Exchange Ratio, BLCmax= Blood lactate concentration at exertion, Wmax= Maximum ergometer performance (Watt), WAT= Ergometer performance at ventilator anaerobic threshold, WRCP= Ergometer performance at respiratory compensation point, WLAM= Ergometer performance at Lactate threshold 4,0mmol/l (Mader), WLAD= Ergometer performance at Lactate thres [file f1000research-3-4288-s0000.tgz]

Archive with 1 entries (1 files):
- EIAH_data_set.csv
