# Supplementary material for: Exercise-induced arterial hypertension - an independent factor for hypertrophy and a ticking clock for cardiac fatigue or atrial fibrillation in athletes?
Source: F1000Res. 2014 May 12;3:105. [Version 1] doi: 10.12688/f1000research.4001.1 (PMC4118759; doi:10.12688/f1000research.4001.1)
Supplement: Data of exercise-induced arterial hypertension in triathletes — Anthropometry parameters, training habits, echocardiography and spirometry data of 51 healthy male triathletes who completed an Ironman 70.3 or an Ironman full distance race are shown. D = Ironman Distance, LD Long distance / MD = Ironman 70.3, A= Age, G= gender, We = Weight, H = Height, BSA = body surface area, %BF = %body fat, Tts = Training time swim, Tds= Training distance swim, Ttb= Training time bike, Tdb= Training distance bike, Ttr= Training time run, Tdr= Training distance run, Ttt= Total training time, Ts= Triathlon since, sbT= Sport before Triathlon, sbTs= Sport before triathlon since, HRmax= Heart Rate at exertion, HRVAT= Heart rate at ventilator anaerobic threshold, HRRCP= Heart rate at respiratory compensation point, HRLAM= Heart rate at Lactate threshold 4,0mmol/l (Mader), HRLAD= Heart rate at Lactate threshold according to Dickhuth, HRLAI= Heart rate at first nonlinear increase of blood lactate, Abs VO2max= Maximum oxygen uptake L/min, Abs. VO2VAT= Oxygen uptake at ventilatory anaerobic threshold L/min, Abs. VO2RCP= Oxygen uptake at respiratory compensation point L/min, Rel VO2max= Maximum oxygen uptake relative to body weight mlL/min/kg, Rel VO2VAT= Oxygen uptake at ventilator anaerobic threshold relative to body weight mlL/min/kg, Rel VO2RCP= Oxygen uptake at respiratory compensation point relative to body weight mlL/min/kg, %VO2maxAT= Oxygen uptake at ventilator anaerobic threshold as percentage of maximum oxygen uptake, %VO2maxRCP= Oxygen uptake at respiratory compensation point as percentage of maximum oxygen uptake, VEmax= Maximum minute ventilation, O2HFmax= Maximum O2 Pulse, RERmax= Maximum Respiratory Exchange Ratio, BLCmax= Blood lactate concentration at exertion, Wmax= Maximum ergometer performance (Watt), WAT= Ergometer performance at ventilator anaerobic threshold, WRCP= Ergometer performance at respiratory compensation point, WLAM= Ergometer performance at Lactate threshold 4,0mmol/l (Mader), WLAD= Ergometer performance at Lactate thres [file f1000research-3-4288-s0000.tgz › EIAH_data_set.csv]

Nr	d	a	g	we	h	BSA	%BF	Tts	Tds	Ttb	Tdb	Ttr	Tdr	Ttt	Ts	sbT	sbTs	HRmax	HRVAT	HRRCPa	HRLA-M	HRLA-D	HRLA-I	abs. VO2max	abs. VO2AT	abs.VO2RCP	rel. VO2max	rel. VO2AT	rel.VO2RCPa	%VO2maxAT	%VO2maxRCP	MEmax	O2HFmax	RERmax	BLCmax	Wmax	WAT	WRCPa	WLA-4	WLA-D	WLA-I	Wmax/kg	BPsRest	BPdRest	BPsAT	BPdAT	BPsRCP	BPdRCP	BPsWmax
1	MD	29	m	77.3	180	1.97	15.3	2	4.3	8	141	5.5	40.5	15.5	3	Laufen	4.5	184	166	174	163	149	121	4.074	3.64	3.849	53	47	50	89	94.46	116.2	22.8	1.03	9.8	340	310	340	297	265	173	4.39	140	80	210	80	210	90	210
2	LD	44	m	76.6	177	1.94	14.4	3.5	7.5	8.3	201.7	3.5	31.6	15.3	10	Laufen	16	167	150	163	155	147	110	3.212	2.922	3.212	42	38	42	91	100	96.2	19.7	1.01	8	310	250	310	262	235	155	4.05	140	90	210	90	210	90	210
3	LD	35	m	80.4	182	2.02	14.8	3	9	5	120	6	60	16	6	Laufen	24	172	153	155	161	149	114	4.777	3.934	4.027	59	49	51	82	84.3	167.6	27.7	1.05	7.4	400	340	340	344	308	202	4.98	140	90	180	80	190	70	190
4	LD	48	m	80.3	180	2	16.3	2	5	11	330	5	50	18	7	Laufen	8	163	127	125	133	122	100	4.828	3.422	3.463	60	43	43	71	71.73	187.1	29.7	1.02	12.2	370	370	280	294	266	178	4.61	120	80	150	70	170	80	170
5	MD	24	m	68	180	1.84	9.3	5	15	6	200	4	40	15	15	Laufen	18	185	155	163	165	152	114	4.671	3.833	4.171	69	56	61	82	89.3	176.4	25.3	1.02	8	370	310	310	318	281	178	5.44	130	80	240	80	250	70	250
6	MD	23	m	83.4	197	2.14	10.6	3	5	2	80	1	8	16	2	Laufen	7	197	153	158	166	152	107	4.875	3.455	3.703	58	41	44	71	75.96	140.3	25.5	1.04	11.5	430	310	340	340	293	173	5.16	120	80	170	70	180	80	190
7	MD	44	m	82.1	179	2.02	17.6	3	6	6	180	4	40	13	4	Radfahren	20	193	170	180	170	162	140	4.336	3.667	4.178	53	45	51	85	96.37	139.6	23.5	1.03	9.8	340	280	310	271	250	172	4.14	145	90	210	80	220	70	220
8	MD	22	m	71	178	1.87	10.6	5	14	5.5	175	4.5	55	15	3	Laufen	6	179	157	169	169	163	139	4.539	3.662	4.242	64	52	60	81	93.46	185.6	25.4	1.12	7.6	370	280	340	330	308	224	5.21	130	70	190	70	180	70	180
9	LD	31	m	72	184	1.92	12.2	2	5	6	190	4	49	12	5	Laufen	10	177	137	159	165	151	171	3.844	2.975	3.497	53	41	49	77.39	90.99	142.9	21.8	1.11	6.6	310	250	280	281	254	171	4.31	130	80	200	90	220	70	220
10	LD	30	m	97.6	193	2.29	17.3	4	8.5	7	250	5	50	16	15	Triathlon	15	180	144	160	171	164	130	5.595	3.862	4.602	57	40	47	69	82.26	141.2	31.3	1.15	6.1	460	340	370	420	384	266	4.71	130	80	200	80	210	80	210
11	MD	30	m	79.7	186	2.03	11.7	2	3	7	220	5	50	15	3	sonstiges	10	192	148	170	151	134	114	4.378	2.958	3.588	55	37	45	68	81.95	135.6	23	1.02	12.3	310	220	280	224	182	100	3.89	110	70	130	70	160	70	170
12	LD	33	m	75.9	182	1.96	9.1	4	10	10	300	5	60	19	20	Radfahren	25	171	157	153	168	143	104	5.131	4.564	4.953	68	60	61	89	89.52	156	30.5	1.02	5.5	490	400	370	422	347	192	6.46	125	80	180	70	200	60	200
13	LD	32	m	83	190	2.09	8.2	4	8	10	270	6	60	20	3	Laufen	4	189	157	159	165	147	109	6.43	3.991	3.969	77	48	48	62	61.72	275.4	34.1	1.1	12.6	400	310	310	326	282	163	4.82	130	80	180	70	200	70	200
14	LD	49	m	76.6	176	1.94	14.5	2	4	8	200	6	60	16	8	Laufen	20	186	142	167	155	142	117	4.159	2.557	3.281	54	33	43	61	78.9	140.1	22.4	1.04	11.9	280	190	250	217	178	100	3.66	120	80	190	90	210	80	210
15	LD	46	m	68.4	174	1.82	15.5	3	6.6	8	250	5	50	16	7	Laufen	10	174	169	165	173	167	131	3.655	3.439	3.326	53	50	49	94	90.99	106.8	21	.91	4.9	280	280	250	272	167	131	4.09	125	85	180	90	190	80	190
16	LD	34	m	76.4	182	1.97	8	3	4	4.5	120	4.5	48	12	5	Laufen	10	185	156	170	164	155	119	4.119	3.03	3.388	54	40	44	74	82.48	153.5	22.4	1.05	14.2	340	250	280	253	223	140	4.45	120	80	200	90	200	80	200
17	LD	49	m	81.9	187	2.06	16	5	7	7.5	250	8.5	85	21	17	Laufen	27	163	113	145	140	134	112	3.784	2.469	3.416	46	30	42	65.04	90.27	156.6	23.8	1.18	7.6	340	220	310	293	271	189	4.15	130	90	180	70	180	70	180
18	MD	70	m	58	170	1.65	8.8	4	3.5	9	200	5	55	18	26	Laufen	40	134	120	126	111	105	83	2.768	2.454	2.604	48	42	45	89	94.07	77.8	21.2	1	7.4	220	220	220	181	166	106	3.79	120	80	180	70	200	70	200
19	LD	58	m	85.2	185	2.09	16.4	3	5	8	200	5	55	20	18	Laufen	23	176	147	157	166	158	134	3.849	3.047	3.397	45	36	40	79	88.27	131.3	22.1	1.1	6.2	310	220	250	280	255	173	3.64	160	90	220	100	230	90	210
20	MD	19	m	62.7	181	1.78	12.3	5.5	15	2.5	75	6	60	14	7	Laufen	10	181	172	170	175	170	134	4.388	3.839	3.749	70	61	60	87	85.44	133.8	24.3	1	7.4	340	310	280	301	266	167	5.42	130	70	145	70	180	70	180
21	LD	64	m	80.8	187	2.05	12.7	4	5	6	200	5	55	15	29	Laufen	40	166	149	146	156	146	113	4.409	3.795	3.793	55	47	47	86	86.01	134.8	26.6	1.01	6	340	280	280	303	272	177	4.21	110	70	190	80	160	80	180
22	LD	48	m	71.6	185	1.92	10.7	2	5	7	200	5	50	14	13	Schwimmen	25	168	131	150	152	139	104	4.293	3.186	3.875	60	45	54	74	90.25	135.6	26	1.1	6.9	340	250	310	307	270	162	4.75	140	85	180	80	180	80	190
23	LD	27	m	79.7	182	2.01	8.1	4	10	10	300	6	60	25	11	Triathlon	11	181	169	161	176	167	131	4.92	4.439	4.048	62	56	51	90	82.28	155.4	39.8	1	5.7	370	340	310	363	323	208	4.64	130	80	200	80	210	90	210
24	LD	44	m	64.5	173	1.76	15.8	2	5	8	200	4	50	14	8	Radfahren	30	181	158	157	172	164	121	3.792	3.186	3.133	59	49	49	84	82.63	119.9	20.9	1.06	9.6	340	280	250	284	253	165	5.27	130	80	180	80	170	80	170
25	MD	23	m	67.5	179	1.83	2.9	5	10	6	180	4	50	15	8	sonstiges	10	184	128	158	163	155	128	5.061	2.58	3.921	75	38	58	50.98	77.47	160.2	27.5	1.17	9.8	400	220	310	337	302	196	5.93	120	80	200	70	210	80	210
26	MD	32	m	77	180	1.96	12.3	.5	1.3	15	400	1.5	17	17	4	Radfahren	16	181	166	175	170	163	134	4.592	4.105	4.531	60	53	59	89	98.67	138.2	26.1	1	7.1	370	340	370	331	308	221	4.81	140	90	210	90	200	100	200
27	MD	34	m	72.2	185	1.93	11	3	3	7	150	5	50	15	4	Radfahren	10	189	148	164	174	162	113	3.958	1.919	2.535	55	27	35	48	64	129.3	21.1	1.1	8.3	280	190	220	222	193	118	3.88	110	80	150	70	150	70	170
28	LD	54	m	83	180	2.04	13.7	4	8	8	240	5	50	17	4	Laufen	10	178	154	161	158	147	112	3.656	3.507	3.57	44	42	43	95.94	97.66	121.4	20.5	1.03	9.7	310	280	280	264	231	140	3.86	130	70	180	80	190	80	190
29	LD	47	m	105.5	192	2.37	20.7	3	5	7	200	5	50	15	6	Laufen	7	175	149	159	160	150	120	4.872	3.762	4.23	46	36	40	77	86.82	149.9	29.1	1.08	9.9	370	280	310	311	275	176	3.51	170	100	200	70	200	70	210
30	MD	23	m	84.6	190	2.11	10.6	6	13.5	8	250	4	50	18	3	Laufen	7	190	157	179	167	152	116	5.751	4.223	5.42	68	50	64	73	94.25	207	30.2	1.04	10.2	430	430	430	372	322	194	5.08	145	80	220	60	220	70	220
31	MD	22	m	82.2	190	2.08	10.9	5	17	9	300	6	65	20	7	Radfahren	10	192	180	179	182	175	143	4.856	4.002	4.082	59	49	50	82	84.07	145.6	25.4	1.01	8.5	370	310	310	321	290	194	4.5	140	90	200	60	210	60	210
32	LD	46	m	78.3	179	1.97	14	2	6	6.5	180	4.5	50	13	7	Triathlon	7	193	160	175	170	161	127	4.75	3.12	3.646	61	40	47	66	76.76	162.9	24.9	.98	9.3	340	250	280	272	245	162	4.34	120	85	170	90	190	80	210
33	MD	20	m	75.6	189	1.99	3.3	4.5	11	5	140	3	33	17.5	2	Laufen	3	181	136	158	167	161	131	4.795	2.194	3.078	63	29	41	46	64.19	167.9	26.5	1.08	8.3	370	220	280	296	273	184	4.89	120	80	160	90	170	90	180
34	LD	42	m	69.5	174	1.83	10.6	3	5	8	250	4	50	15	6	Triathlon	6	182	134	165	160	134	85	4.213	2.767	3.568	61	40	51	66	84.68	158.5	23.2	1.13	8	340	220	280	271	212	100	4.89	130	85	200	90	210	90	200
35	LD	42	m	89.7	193	2.19	17.1	3	8	9	200	5	60	17	7	Laufen	10	170	137	147	162	149	112	4.866	3.216	3.575	54	36	40	66	73.46	155.8	28.7	1.06	6.8	400	280	310	354	300	166	4.46	145	100	180	90	190	90	190
36	LD	56	m	79.3	184	2.01	12.4	3.5		10	110	6	70	18	12	Laufen	40	163	145	149	163	159	133	3.506	2.94	3.144	44	37	40	76	89.68	104.2	21.8	1	4.5	250	220	220	271	256	186	3.15	120	80	200	90	200	90	200
37	LD	48	m	87.7	191	2.16	11.3	2	3	11	300	4	50	17	21	Radfahren	26	168	137	154	142	128	93	5.486	4.451	5.151	63	51	59	81	93.88	195.5	33.3	1.02	11.4	430	340	400	365	330	222	4.9	120	80	140	70	140	70	140
38	LD	43	m	64	176	1.77	12.1	2.5	7	7.5	250	5	52	15	5	Radfahren	7	192	163	173	162	152	116	3.831	3.062	3.332	60	48	52	80	86.98	126.8	20.1	1.11	11.5	310	250	280	235	212	140	4.84	140	90	150	90	150	90	150
39	LD	29	m	70	170	1.82	12.6	4	8.5	8	260	6	65	18	3	sonstiges	15	176	156	168	164	156	125	4.355	3.435	3.876	62	49	55	79	89	122.3	24.9	1.03	8.3	310	280	310	283	246	150	4.86	130	80	210	80	210	80	210
40	LD	42	m	68.5	179	1.85	12.1	2.25	6.25	9	265	4.25	55	15.5	14	Triathlon	14	179	159	165	163	153	119	4.624	3.849	4.181	68	56	61	83	91.17	146.2	26.3	1.03	9.4	370	310	340	320	289	192	5.4	110	80	160	80	170	80	170
41	MD	25	m	62	178	1.75	5	7	16	8	200	5	50	20	6	Schwimmen	10	182	153	171	170	160	132	4.102	3.314	3.883	66	53	63	81	94.66	144.9	22.7	1.09	7.4	340	250	310	302	274	186	5.48	90	60	170	60	180	60	180
42	LD	40	m	76.8	189	2.01	12.5	2.75	6	8.75	250	4.25	50	15.75	10	Radfahren	20	190	165	167	178	166	127	4.467	3.4	3.688	58	44	48	76	82.57	158.9	24.2	1.07	8.1	370	310	310	329	293	186	4.82	140	90	190	70	190	70	190
43	LD	28	m	65.6	172	1.77	14.6	2.5	9	9	300	6.5	60	18	6	Triathlon	6	182	166	171	165	157	127	3.897	3.313	3.634	59	51	55	85	93	146.9	21.8	1.15	11.5	340	280	310	281	259	182	5.18	130	80	210	100	210	100	210
44	LD	56	m	81.4	180	2.02	14.2	4	6	10	250	5	55	20	5	Laufen	6	167	145	133	157	139	99	3.756	3.39	3.035	46	42	37	90.18	80.74	125.4	25.3	1	6.1	310	250	220	279	232	119	3.81	110	80	150	80	170	75	170
45	LD	41	m	82.4	193	2.1	12.4	3	6.3	5	155	2	35	11	22	Laufen	25	176	153	161	164	153	116	5.193	3.903	4.179	63	47	51	75	80.46	139.3	29.7	1.01	7.7	370	310	340	347	314	211	4.49	110	80	140	70	140	70	140
46	MD	25	m	67	175	1.8	7.3	4	17	6	220	5	60	15	13	Triathlon	13	182	168	172	169	155	114	5.549	4.581	4.844	82	68	72	83	88.23	168	30.5	1	8.3	370	370	370	349	312	202	5.52	120	70	200	80	200	80	200
47	LD	39	m	87.1	192	2.16	15.2	4	10	8	220	4	60	16	19	Schwimmen	31	169	150	150	157	144	109	4.831	4.008	3.955	55	46	45	83	81.85	160.1	28.9	1.04	8.3	370	340	310	337	300	193	4.25	125	80	190	70	180	70	190
48	LD	37	m	77.4	178	1.96	12.5	6	12	11	350	8	85	25	12	Triathlon	12	171	144	160	170	165	128	4.734	3.538	4.225	61	46	54	75	87.3	128.4	27.7	1.1	4.2	370	280	340	363	330	224	4.78	130	80	190	80	190	80	200
49	LD	37	m	76.8	183	1.98	11.5	5	10	8	200	7	70	20	4	Laufen	12	163	147	147	150	131	90	4.306	3.586	3.632	56	47	47	83	84.37	152.7	26.4	1.03	7.9	310	280	280	286	230	114	4.04	120	80	210	70	200	80	200
50	LD	26	m	71	184	1.9	12.8	4	10	14	350	7	70	25	6	Radfahren	10	170	155	162	168	163	139	4.604	3.78	4.201	65	53	59	82	92.27	147.1	27	1.01	15.4	340	280	310	325	298	208	4.79	130	80	170	80	210	90	210
51	MD	33	m	65.9	172	1.77	18.3	3	3	4	120	5	45	12	3	Laufen	10	183	158	170	168	156	123	3.524	2.672	3.076	53	41	47	76	87.28	93.1	19.4	1.04	7.2	280	220	250	242	216	140	4.25	125	80	190	80	180	80	180
[truncated: 33 more columns]
